# Supplementary material for: Senescent endothelial cells promote pathogenic neutrophil trafficking in inflamed tissues
Source: EMBO Rep. 2024 Jun 25;25(9):10. doi: 10.1038/s44319-024-00182-x (PMC11387759; doi:10.1038/s44319-024-00182-x)
Supplement: Supplementary file 4 — Movie EV3 [file 44319_2024_182_MOESM4_ESM.zip]

Archive with 2 entries (2 files):
- Movie EV3.mp4
- Readme Movie EV3.docx
