# Supplementary material for: Senescent endothelial cells promote pathogenic neutrophil trafficking in inflamed tissues
Source: EMBO Rep. 2024 Jun 25;25(9):10. doi: 10.1038/s44319-024-00182-x (PMC11387759; doi:10.1038/s44319-024-00182-x)
Supplement: Supplementary file 5 — Source data Fig. 1 [file 44319_2024_182_MOESM5_ESM.zip]

Archive with 18 entries (18 files):
- 1B.tif
- 1D/1D left side.tif
- 1D/1D right side.tif
- 1E.xlsx
- 1F/1F ear left side.tif
- 1F/1F ear right side.tif
- 1F/1F lung left side.tif
- 1F/1F lung right side.tif
- 1G/Compensation Controls_CD11b V 710,2f,50 Stained Control_012.fcs
- 1G/Compensation Controls_CD45 V 450,2f,50 Stained Control_008.fcs
- 1G/Compensation Controls_ICAM B 530,2f,30 Stained Control_011.fcs
- 1G/Compensation Controls_PECAM YG 780,2f,60 Stained Control_010.fcs
- 1G/Compensation Controls_Prog R 670,2f,14 Stained Control_007.fcs
- 1G/Compensation Controls_Tomato YG 582,2f,15 Stained Control_006.fcs
- 1G/Compensation Controls_Unstained Control_005.fcs
- 1G/Compensation Controls_YZ V 610,2f,20 Stained Control_009.fcs
- 1G/Cre+ sample.fcs
- 1H.xlsx
