# Supplementary material for: Senescent endothelial cells promote pathogenic neutrophil trafficking in inflamed tissues
Source: EMBO Rep. 2024 Jun 25;25(9):10. doi: 10.1038/s44319-024-00182-x (PMC11387759; doi:10.1038/s44319-024-00182-x)
Supplement: Supplementary file 5 — Source data Fig. 1 [file 44319_2024_182_MOESM5_ESM.zip › 1E.xlsx]

## Sheet: Feuil1
Endothelial cell type	Prog+/tdTmt+	Prog-/tdTmt+
Mouse 1	1	0
Mouse 2	1	0
Mouse 3	1	0
Mouse 4	1	0
Average	1	0
