# Supplementary material for: Senescent endothelial cells promote pathogenic neutrophil trafficking in inflamed tissues
Source: EMBO Rep. 2024 Jun 25;25(9):10. doi: 10.1038/s44319-024-00182-x (PMC11387759; doi:10.1038/s44319-024-00182-x)
Supplement: Supplementary file 5 — Source data Fig. 1 [file 44319_2024_182_MOESM5_ESM.zip › 1H.xlsx]

## Sheet: Feuil1
Lung ECs type	Cre-	tdTmt- EC	tdTmt+ EC
Mouse 1	1	1.49459	2.55946
Mouse 2	1	1.67376	6.26241
Mouse 3	1	1.11705	4.2112
Average	1	1.428	4.344
