# Supplementary material for: Senescent endothelial cells promote pathogenic neutrophil trafficking in inflamed tissues
Source: EMBO Rep. 2024 Jun 25;25(9):10. doi: 10.1038/s44319-024-00182-x (PMC11387759; doi:10.1038/s44319-024-00182-x)
Supplement: Supplementary file 6 — Source data Fig. 2 [file 44319_2024_182_MOESM6_ESM.zip]

Archive with 19 entries (19 files):
- 2A/2A bottom.tif
- 2A/2A top.tif
- 2B/2B.xlsx
- 2C/Compensation Controls_B 530,2f,30 Stained Control_013.fcs
- 2C/Compensation Controls_R 670,2f,14 Stained Control_012.fcs
- 2C/Compensation Controls_Unstained Control_009.fcs
- 2C/Compensation Controls_V 450,2f,50 Stained Control_010.fcs
- 2C/Compensation Controls_V 610,2f,20 Stained Control_015.fcs
- 2C/Compensation Controls_YG 582,2f,15 Stained Control_014.fcs
- 2C/Compensation Controls_YG 780,2f,60 Stained Control_011.fcs
- 2C/Cre-.fcs
- 2C/Cre+.fcs
- 2D.xlsx
- 2E.xlsx
- 2F.xlsx
- 2G.xlsx
- 2H.xlsx
- 2I.xlsx
- 2J.xlsx
