# Supplementary material for: Senescent endothelial cells promote pathogenic neutrophil trafficking in inflamed tissues
Source: EMBO Rep. 2024 Jun 25;25(9):10. doi: 10.1038/s44319-024-00182-x (PMC11387759; doi:10.1038/s44319-024-00182-x)
Supplement: Supplementary file 6 — Source data Fig. 2 [file 44319_2024_182_MOESM6_ESM.zip › 2B/2B.xlsx]

## Sheet: Feuil1
γH2AX foci per nuclei
	Prog- EC	Prog+ EC
Mouse 1	9.90909	12.4
Mouse 2	9	8.78125
Mouse 3	15.625	17.6071
Mouse 4	10.025	15.6
Mouse 5	9.9	11.4565
Mouse 6	13.7647	14.25
Mouse 7	9.16667	9.90909
Mouse 8	5.73333	6.575
Mouse 9	13.463	16.4426
Mouse 10	7.69231	10.3125
Mouse 11	5.72222	10.9524
Mouse 12	5.1	6.47917
Mouse 13	14.4286	16.0769
Mouse 14	12.15	21.4118
Mouse 15	16.9048	18.5882
Mouse 16	11.5882	11.8824
Mouse 17	14	16.3906
