# Supplementary material for: Senescent endothelial cells promote pathogenic neutrophil trafficking in inflamed tissues
Source: EMBO Rep. 2024 Jun 25;25(9):10. doi: 10.1038/s44319-024-00182-x (PMC11387759; doi:10.1038/s44319-024-00182-x)
Supplement: Supplementary file 6 — Source data Fig. 2 [file 44319_2024_182_MOESM6_ESM.zip › 2D.xlsx]

## Sheet: Figure 2D
C12FDG Mean fluorescence intensity per mouse
Prog- EC	Prog+ EC
228	365
220	289
291	363
260	513
205	365
110	213
