# Supplementary material for: Senescent endothelial cells promote pathogenic neutrophil trafficking in inflamed tissues
Source: EMBO Rep. 2024 Jun 25;25(9):10. doi: 10.1038/s44319-024-00182-x (PMC11387759; doi:10.1038/s44319-024-00182-x)
Supplement: Supplementary file 6 — Source data Fig. 2 [file 44319_2024_182_MOESM6_ESM.zip › 2E.xlsx]

## Sheet: Figure 2E
Endothelial cell size (Fold increase relative to Cre-)
Prog- EC	Prog+ EC
0.888356	0.988511
0.716192	0.842158
0.791238	1.09626
0.958973	0.978929
0.952726	1.00969
0.942848	1.01841
0.95801	1.05545
0.965001	1.09318
