# Supplementary material for: Senescent endothelial cells promote pathogenic neutrophil trafficking in inflamed tissues
Source: EMBO Rep. 2024 Jun 25;25(9):10. doi: 10.1038/s44319-024-00182-x (PMC11387759; doi:10.1038/s44319-024-00182-x)
Supplement: Supplementary file 6 — Source data Fig. 2 [file 44319_2024_182_MOESM6_ESM.zip › 2F.xlsx]

## Sheet: Figure 2F
Endothelial cell granularity (Fold increase relative to Cre-)
Prog- EC	Prog+ EC
0.738009	1.25771
0.653812	1.0463
0.774073	1.27843
0.638549	1.30844
0.616225	1.29698
0.619453	1.2069
0.57071	1.2145
0.455465	1.17839
