# Supplementary material for: Senescent endothelial cells promote pathogenic neutrophil trafficking in inflamed tissues
Source: EMBO Rep. 2024 Jun 25;25(9):10. doi: 10.1038/s44319-024-00182-x (PMC11387759; doi:10.1038/s44319-024-00182-x)
Supplement: Supplementary file 6 — Source data Fig. 2 [file 44319_2024_182_MOESM6_ESM.zip › 2G.xlsx]

## Sheet: Figure 2G
	EC nuclei size, presented per nucleus (µm²)
	Cre-	Cre+
		Prog- EC	Prog+ EC
Average	75.6176	69.5492	81.7812
1	99.803	85.423	88.903
2	64.451	74.815	60.923
3	59.877	67.954	73.794
4	54.451	97.637	77.127
5	86.543	89.632	62.115
6	75.034	79.462	111.311
7	85.472	80.265	86.08
8	77.224	66.713	82.844
9	89.17	78.806	93.477
10	80.509	74.353	83.039
11	57.152	59.682	73.404
12	70.071	79.949	80.071
13	74.134	75.643	84.693
14	91.749	94.304	71.215
15	83.136	55.424	73.088
16	80.29	75.424	70.655
17	79.098	95.764	66.154
18	79.098	66.64	96.98
19	82.212	49.707	100.849
20	94.28	54.305	58.976
21	71.312	70.387	98.075
22	59.439	55.716	77.37
23	77.102	90.873	93.306
24	81.604	48.879	106.323
25	93.647	114.401	57.419
26	73.356	68.076	70.533
27	55.473	67.589	57.371
28	59.925	65.692	90.168
29	58.757	91.53	60.169
30	77.589	69	86.689
31	60.558	59.074	77.419
32	84.815	53.04	80.46
33	78.051	53.307	84.402
34		65.959	67.541
35		76.227	85.886
36		54.305	71.92
37		55.692	90.022
38		49.755	81.895
39		53.089	91.847
40		55.522	96.129
41		61.069	92.357
42		44.013	88.805
43		31.459	67.054
44		83.988	67.614
45		89.17	89.268
46			84.28
47			88.513
48			84.183
49			79.779
50			71.652
51			88.465
52			101.189
53			101.603
54			95.642
55			84.864
56			99.949
57			75.302
58			73.137
59			59.731
60			91.384
61			67.297
62			61.142
63			99.243
64			82.358
65			71.385
66			94.815
67			74.596
68			102.601
69			67.176
70			89.754
71			95.812
72			101.457
73			90.338
74			77.954
75			65.108
76			66.762
77			83.939
78
79
80
