# Supplementary material for: Senescent endothelial cells promote pathogenic neutrophil trafficking in inflamed tissues
Source: EMBO Rep. 2024 Jun 25;25(9):10. doi: 10.1038/s44319-024-00182-x (PMC11387759; doi:10.1038/s44319-024-00182-x)
Supplement: Supplementary file 6 — Source data Fig. 2 [file 44319_2024_182_MOESM6_ESM.zip › 2H.xlsx]

## Sheet: Figure 2H
EC nuclei sphericity, presented per nucleus (Arbitrary Unit, AU)
	Cre-	Cre+
		Prog- EC	Prog+ EC
Average	0.608645	0.607824	0.591136
1	0.560701	0.597409	0.591072
2	0.636111	0.602313	0.636654
3	0.646252	0.636039	0.617351
4	0.648291	0.57106	0.607473
5	0.5719	0.586492	0.647642
6	0.597146	0.592184	0.553782
7	0.591434	0.606939	0.594913
8	0.597222	0.636429	0.599293
9	0.58662	0.606797	0.581374
10	0.590998	0.611246	0.617202
11	0.624069	0.657402	0.599618
12	0.607813	0.607135	0.598055
13	0.618563	0.544744	0.594019
14	0.571803	0.594019	0.623124
15	0.588574	0.56734	0.595366
16	0.588087	0.562768	0.628685
17	0.593836	0.572511	0.610964
18	0.601983	0.617333	0.573672
19	0.579243	0.628872	0.567384
20	0.625846	0.623364	0.631101
21	0.659904	0.649749	0.541689
22	0.612622	0.582676	0.585203
23	0.589444	0.638169	0.587837
24	0.598643	0.617848	0.527809
25	0.593702	0.581836	0.55331
26	0.656117	0.602339	0.609932
27	0.648465	0.571996	0.57481
28	0.653481	0.570004	0.631792
29	0.603438	0.590449	0.586187
30	0.619847	0.558678	0.641567
31	0.605848	0.539514	0.588266
32		0.618431	0.589933
33		0.603735	0.573102
34		0.66321	0.628536
35		0.62405	0.605512
36		0.642125	0.581961
37		0.579731	0.596638
38		0.627846	0.581844
39		0.639247	0.568645
40		0.674324	0.592499
41		0.747205	0.631041
42		0.603595	0.614156
43		0.587272	0.585635
44			0.558089
45			0.581202
46			0.578002
47			0.52978
48			0.534061
49			0.583402
50			0.575044
51			0.533547
52			0.609788
53			0.598242
54			0.6426
55			0.556574
56			0.650044
57			0.570942
58			0.576556
59			0.607331
60			0.576312
61			0.620502
62			0.568763
63			0.579414
64			0.595736
65			0.558415
66			0.565065
67			0.522797
68			0.589631
69			0.595417
70			0.635497
71			0.627944
72			0.59447
73
74
75
76
77
78
79
80
81
