# Supplementary material for: Senescent endothelial cells promote pathogenic neutrophil trafficking in inflamed tissues
Source: EMBO Rep. 2024 Jun 25;25(9):10. doi: 10.1038/s44319-024-00182-x (PMC11387759; doi:10.1038/s44319-024-00182-x)
Supplement: Supplementary file 6 — Source data Fig. 2 [file 44319_2024_182_MOESM6_ESM.zip › 2I.xlsx]

## Sheet: Figure 2G
Endothelial Vcam1 expression (relative to housekeeping)
Prog- EC	Prog+ EC
0.104666	1.06481
0.0851687	0.631048
0.0933272	0.186763
0.467413	0.792583
0.826398	1.73834
0.301024	0.408304
