# Supplementary material for: Senescent endothelial cells promote pathogenic neutrophil trafficking in inflamed tissues
Source: EMBO Rep. 2024 Jun 25;25(9):10. doi: 10.1038/s44319-024-00182-x (PMC11387759; doi:10.1038/s44319-024-00182-x)
Supplement: Supplementary file 6 — Source data Fig. 2 [file 44319_2024_182_MOESM6_ESM.zip › 2J.xlsx]

## Sheet: Figure 2H
Endothelial Icam1 expression (relative to housekeeping)
Prog- EC	Prog+ EC
0.266881	2.76716
0.436347	0.320517
0.351391	0.508497
0.161126	0.855348
0	1.36867
0.478352	1.09024
0.279044	0.170925
