# Supplementary material for: Senescent endothelial cells promote pathogenic neutrophil trafficking in inflamed tissues
Source: EMBO Rep. 2024 Jun 25;25(9):10. doi: 10.1038/s44319-024-00182-x (PMC11387759; doi:10.1038/s44319-024-00182-x)
Supplement: Supplementary file 7 — Source data Fig. 3 [file 44319_2024_182_MOESM7_ESM.zip]

Archive with 14 entries (14 files):
- 3A/3A full tile scan.tif
- 3A/3A section 1 center.tif
- 3A/3A section 1 left.tif
- 3A/3A section 1 right.tif
- 3A/3A section 2 center.tif
- 3A/3A section 2 left.tif
- 3A/3A section 2 right.tif
- 3B.xlsx
- 3C/3C bottom.tif
- 3C/3C top.tif
- 3D.xlsx
- 3E.xlsx
- 3F.xlsx
- 3G.xlsx
