# Supplementary material for: Senescent endothelial cells promote pathogenic neutrophil trafficking in inflamed tissues
Source: EMBO Rep. 2024 Jun 25;25(9):10. doi: 10.1038/s44319-024-00182-x (PMC11387759; doi:10.1038/s44319-024-00182-x)
Supplement: Supplementary file 7 — Source data Fig. 3 [file 44319_2024_182_MOESM7_ESM.zip › 3B.xlsx]

## Sheet: 3B
Neutrophil extravasation (number per field of view)
	Mouse	1	2	3	4		Average
PBS		2.83964	1	3.77143	2.8		2.60277
IL-1b	Cre-	19.4	14	26			19.8
	Cre+	19.7	16.2222	16.875			17.5991
