# Supplementary material for: Senescent endothelial cells promote pathogenic neutrophil trafficking in inflamed tissues
Source: EMBO Rep. 2024 Jun 25;25(9):10. doi: 10.1038/s44319-024-00182-x (PMC11387759; doi:10.1038/s44319-024-00182-x)
Supplement: Supplementary file 7 — Source data Fig. 3 [file 44319_2024_182_MOESM7_ESM.zip › 3D.xlsx]

## Sheet: Figure 3D
Number of firmly adhered neutrophils to Prog- or Prog+ EC (Number of neutrophil per EC and multiplied by 10)
Mouse	Prog- EC	Prog+ EC
1	6.85205	8.59433
2	1.74731	6.0163
3	3.48469	8.51812
4	3.0975	10.2781
