# Supplementary material for: Senescent endothelial cells promote pathogenic neutrophil trafficking in inflamed tissues
Source: EMBO Rep. 2024 Jun 25;25(9):10. doi: 10.1038/s44319-024-00182-x (PMC11387759; doi:10.1038/s44319-024-00182-x)
Supplement: Supplementary file 7 — Source data Fig. 3 [file 44319_2024_182_MOESM7_ESM.zip › 3E.xlsx]

## Sheet: Figure 3E
Neutrophil attachment time to Prog- or Prog+ EC
Mouse	Prog- EC	Prog+ EC
1	4.84615	6.13736
2	2.25	5.225
3	4.33333	8.22222
4	3.75	7.75
