# Supplementary material for: Senescent endothelial cells promote pathogenic neutrophil trafficking in inflamed tissues
Source: EMBO Rep. 2024 Jun 25;25(9):10. doi: 10.1038/s44319-024-00182-x (PMC11387759; doi:10.1038/s44319-024-00182-x)
Supplement: Supplementary file 7 — Source data Fig. 3 [file 44319_2024_182_MOESM7_ESM.zip › 3F.xlsx]

## Sheet: Figure 5D
Number of neutrophil crawling Prog- or Prog+ EC (Number of neutrophil per EC and multiplied by 10)
Mouse	Prog- EC	Prog+ EC
1	3.0975	4.64625
2	2.70038	5.71846
3	3.56212	4.77531
4	2.25273	4.74011
