# Supplementary material for: Senescent endothelial cells promote pathogenic neutrophil trafficking in inflamed tissues
Source: EMBO Rep. 2024 Jun 25;25(9):10. doi: 10.1038/s44319-024-00182-x (PMC11387759; doi:10.1038/s44319-024-00182-x)
Supplement: Supplementary file 7 — Source data Fig. 3 [file 44319_2024_182_MOESM7_ESM.zip › 3G.xlsx]

## Sheet: Figure 3G
Crawling speed of neutrophil moving from a tdTmt+ to tdTmt- EC (speed = µm per minute)
Prog- EC	Prog+ EC
5.45871	2.56291
5.4	4.8
6	1.8
7.8	7.2
4.2	3.6
6	3.6
5.4	3.6
3	3.6
