# Supplementary material for: Senescent endothelial cells promote pathogenic neutrophil trafficking in inflamed tissues
Source: EMBO Rep. 2024 Jun 25;25(9):10. doi: 10.1038/s44319-024-00182-x (PMC11387759; doi:10.1038/s44319-024-00182-x)
Supplement: Supplementary file 8 — Source data Fig. 4 [file 44319_2024_182_MOESM8_ESM.zip]

Archive with 4 entries (4 files):
- 4A.xlsx
- 4B.xlsx
- 4C.xlsx
- 4D.xlsx
