# Supplementary material for: Senescent endothelial cells promote pathogenic neutrophil trafficking in inflamed tissues
Source: EMBO Rep. 2024 Jun 25;25(9):10. doi: 10.1038/s44319-024-00182-x (PMC11387759; doi:10.1038/s44319-024-00182-x)
Supplement: Supplementary file 8 — Source data Fig. 4 [file 44319_2024_182_MOESM8_ESM.zip › 4A.xlsx]

## Sheet: Figure 4A
Beads extravasation (% volume coverage)
Genotype	Condition	1	2	3	4	5		Average
Cre-	PBS	0.0445487	0.00161965	0.00793978				0.018036
	IL-1β	0.0461307	0.119871	0.0497842	0.013652	0.0256823		0.051024
Cre+	PBS	0.00931818	0.00083105	0.00720059				0.00578327
	IL-1β	0.101616	0.307334	0.234074	0.073196	0.13893		0.17103
