# Supplementary material for: Senescent endothelial cells promote pathogenic neutrophil trafficking in inflamed tissues
Source: EMBO Rep. 2024 Jun 25;25(9):10. doi: 10.1038/s44319-024-00182-x (PMC11387759; doi:10.1038/s44319-024-00182-x)
Supplement: Supplementary file 8 — Source data Fig. 4 [file 44319_2024_182_MOESM8_ESM.zip › 4B.xlsx]

## Sheet: Figure 4B
Bead extravasation with respect to the % of Progerin+ EC per venular segment
	Cre+
	0-30%	70-100%
Average	0.117495	0.444594
Raw data	0.0774052	0.174419
	0.072973	0.79603
	0.0934579	0.991481
	0.224528	0.209565
	0.0706299	0.174419
	0.087395	0.239244
	0.115753	0.167883
	0.115254	0.0380531
	0.156303	0.458261
	0.16125	0.0475836
		0.458261
		0.239244
		0.0475836
		0.0163333
		0.079717
		1.00769
		1.47531
		0.929684
		0.896537
