# Supplementary material for: Senescent endothelial cells promote pathogenic neutrophil trafficking in inflamed tissues
Source: EMBO Rep. 2024 Jun 25;25(9):10. doi: 10.1038/s44319-024-00182-x (PMC11387759; doi:10.1038/s44319-024-00182-x)
Supplement: Supplementary file 8 — Source data Fig. 4 [file 44319_2024_182_MOESM8_ESM.zip › 4C.xlsx]

## Sheet: Figure 4C
Beads extravasation (% volume coverage) in neutrophil depleted animals
Genotype	Condition	1	2	3		Average
Cre-	Control	0.0136149	0.0201133	0.0199208		0.017883
	Neutrophil depleted	0.0050866	0.0042982	0.0048691		0.0047513
Cre+	Control	0.0828966	0.164292	0.125445		0.124211
	Neutrophil depleted	0.020404	0.0530291	0.0092269		0.0275533
