# Supplementary material for: Senescent endothelial cells promote pathogenic neutrophil trafficking in inflamed tissues
Source: EMBO Rep. 2024 Jun 25;25(9):10. doi: 10.1038/s44319-024-00182-x (PMC11387759; doi:10.1038/s44319-024-00182-x)
Supplement: Supplementary file 8 — Source data Fig. 4 [file 44319_2024_182_MOESM8_ESM.zip › 4D.xlsx]

## Sheet: 4D
Evans Blue extravasation (% of Cre- or Cre+ controls, respectively)
		1	2	3	4	5	6	7		Average
Cre-	PBS	100	100	100	100	100	100	100		100
	LTB4	172	99	128	133	110	147			131.5
	Histamine	268	306	164	269	238	151			232.667
Cre+	PBS	100	100	100	100	100				100
	LTB4	212	180	149	153	189				176.6
	Histamine	275	140	202	355					243
