# Supplementary material for: Senescent endothelial cells promote pathogenic neutrophil trafficking in inflamed tissues
Source: EMBO Rep. 2024 Jun 25;25(9):10. doi: 10.1038/s44319-024-00182-x (PMC11387759; doi:10.1038/s44319-024-00182-x)
Supplement: Supplementary file 9 — Source data Fig. 5 [file 44319_2024_182_MOESM9_ESM.zip]

Archive with 10 entries (10 files):
- 5A.xlsx
- 5B.xlsx
- 5C/Cre- LPS-PepG.tif
- 5C/Cre- PBS.tif
- 5C/Cre+ LPS-PepG high magnification 1.tif
- 5C/Cre+ LPS-PepG high magnification 2.tif
- 5C/Cre+ LPS-PepG.tif
- 5C/Cre+ PBS.tif
- 5D.xlsx
- 5E.xlsx
