# Supplementary material for: Senescent endothelial cells promote pathogenic neutrophil trafficking in inflamed tissues
Source: EMBO Rep. 2024 Jun 25;25(9):10. doi: 10.1038/s44319-024-00182-x (PMC11387759; doi:10.1038/s44319-024-00182-x)
Supplement: Supplementary file 9 — Source data Fig. 5 [file 44319_2024_182_MOESM9_ESM.zip › 5A.xlsx]

## Sheet: Figure 5A
Neutrophil accumulation (per mm3 of tissue x10000)
Cre-
Mouse	1	2	3	4	5	6	Average
PBS	1.10902	1.06667	1.34804				1.17458
4 h	7.61438	7.81863	2.97386	7.56536	10.6536	9.0522	7.613
24 h	8.2963	8.08029	6.95556				7.77738
Cre+
Mouse	1	2	3	4	5	6	7	Average
PBS	0.798057	1.4063	1.24183					1.14873
4 h	11.6667	10.2778	9.91013	8.96242	17.1977	9.7957	11.2418	11.2932
24 h	9.30241	9.76192	8.80741	9.15556	11.2815			9.66176
