# Supplementary material for: Senescent endothelial cells promote pathogenic neutrophil trafficking in inflamed tissues
Source: EMBO Rep. 2024 Jun 25;25(9):10. doi: 10.1038/s44319-024-00182-x (PMC11387759; doi:10.1038/s44319-024-00182-x)
Supplement: Supplementary file 9 — Source data Fig. 5 [file 44319_2024_182_MOESM9_ESM.zip › 5B.xlsx]

## Sheet: Figure 5B
Beads extravasation (% volume coverage)
Genotype	Condition	1	2	3	4	5	6	7		Average
Cre-	PBS	0.00393158	0.0153589	0.0130192						0.0107699
	LPS/PepG	0.0454255	0.0777229	0.0521494	0.0381205	0.0336136	0.0462111	0.034895		0.0468768
Cre+	PBS	0.0157779	0.0110882	0.00960589						0.0121573
	LPS/PepG	0.109339	0.115203	0.0744328	0.0948215	0.0573733	0.0977312	0.0739553		0.0889794
