# Supplementary material for: Senescent endothelial cells promote pathogenic neutrophil trafficking in inflamed tissues
Source: EMBO Rep. 2024 Jun 25;25(9):10. doi: 10.1038/s44319-024-00182-x (PMC11387759; doi:10.1038/s44319-024-00182-x)
Supplement: Supplementary file 9 — Source data Fig. 5 [file 44319_2024_182_MOESM9_ESM.zip › 5D.xlsx]

## Sheet: Figure 5D
Neutrophil accumulation (average of 2-4 ROI/image)
	Cre-	Cre+Prog-	Cre+ Prog+
Average	3.57692	3.83333	5.93561
Raw data	2.5	4.5	7.5
	4.5	2	6
	3	4.66667	6
	3.5	5	9
	4	2.5	5
	6	4	6
	1.5	2	6
	4.5	3	5
	1	4	6
	1.5	2.5	6.5
	5	3	5
	1.33333	5	1
	2.66667	6	9
	3	4.25	5
	1.66667	3.66667	5
	3	5.33333	4.66667
	1	3.75	5.75
	3.66667	3.66667	6.66667
	5.33333	3.5	5.5
	4	3.5	5.5
	3.33333	4.5	7
	4.33333	4	7.5
	4.33333
	3.66667
	8.33333
	6.33333
