# Supplementary material for: Senescent endothelial cells promote pathogenic neutrophil trafficking in inflamed tissues
Source: EMBO Rep. 2024 Jun 25;25(9):10. doi: 10.1038/s44319-024-00182-x (PMC11387759; doi:10.1038/s44319-024-00182-x)
Supplement: Supplementary file 9 — Source data Fig. 5 [file 44319_2024_182_MOESM9_ESM.zip › 5E.xlsx]

## Sheet: Figure 3E
Correlation between bead extravasation and neutrophil accumulation per FOV
Field of view	Number of neutrophil	Bead coverage (%)
1	22	0.0163391
2	19	0.00469799
3	32	0.0114132
4	21	0.0159167
5	81	0.224527
6	45	0.028698
7	30	0.0517308
8	23	0.0409468
9	39	0.0746399
10	50	0.150777
11	45	0.101804
12	35	0.053768
13	39	0.0703934
14	34	0.0250153
15	53	0.0205157
16	32	0.0522602
17	38	0.0618011
18	54	0.0324737
19	31	0.0167296
20	52	0.15625
21	27	0.0318483
22	40	0.046607
23	39	0.0391092
24	37	0.0191667
25	49	0.0523859
26	45	0.0277268
27	60	0.05
28	32	0.141015
29	70	0.0989107
30	63	0.0912235
31	50	0.105006
32	36	0.155303
33	55	0.0372517
34	53	0.136665
35	46	0.14736
36	13	0.0391483
37	54	0.140041
38	69	0.0871879
39	48	0.118691
40	68	0.122395
41	70	0.151596
42	50	0.0834299
43	63	0.11845
44	60	0.0660841
45	59	0.0696603
46	72	0.0852925
47	46	0.0361198
48	69	0.0619931
49	65	0.110862
50	69	0.0700525
51	40	0.0351447
52	52	0.0655045
53	68	0.0588485
54	60	0.109727
55	78	0.213611
56	11	0.0131717
57	8	0.0160955
58	9	0.0115687
59	6	0.0275209
60	9	0.0183748
61	8	0.0127673
62	7	0.0174061
63	9	0.015521
64	10	0.00957504
65	6	0.00185649
66	5	0.00578757
67	6	0.00209033
68	8	0.00313736
69	10	0.00678617
70	32	0.0252233
71	50	0.035248
72	34	0.0309101
73	33	0.0192569
74	46	0.0564634
75	40	0.045421
76	39	0.0227723
77	88	0.0697796
78	55	0.0355152
79	56	0.0415743
80	75	0.0653061
81	58	0.0701754
82	48	0.0324438
83	62	0.0868184
84	16	0.0226914
85	20	0.0192787
86	14	0.011735
87	8	0.0125609
88	13	0.0206734
89	15	0.0176005
90	9	0.0029724
91	24	0.015812
92	14	0.0107325
93	13	0.00637306
94	10	0.00489919
95	11	0.0173434
96	22	0.0138221
97	35	0.0221523
98	9	0.00771429
99	5	0.00648485
100	7	0.00878136
101	12	0.00981033
102	14	0.0142939
103	28	0.0194444
104	29	0.0487765
105	83	0.109804
106	30	0.0756054
107	23	0.0122027
108	35	0.018547
109	26	0.0271103
110	85	0.0491395
111	90	0.14464
112	78	0.154177
113	82	0.0493271
114	75	0.0952122
115	115	0.125275
116	68	0.0663479
117	8	0.00604027
118	16	0.0146296
119	10	0.0130211
120	16	0.01098
121	11	0.00609027
122	14	0.0116956
123	16	0.00478433
124	26	0.0175383
125	35	0.0191819
126	48	0.031826
127	32	0.0257963
128	48	0.037728
129	50	0.0547052
130	47	0.0574891
131	52	0.0245823
132	62	0.0505561
133	55	0.0651914
134	44	0.0737885
135	70	0.129448
136	69	0.0672028
137	77	0.106918
