# Supplementary material for: Senescent endothelial cells promote pathogenic neutrophil trafficking in inflamed tissues
Source: EMBO Rep. 2024 Jun 25;25(9):10. doi: 10.1038/s44319-024-00182-x (PMC11387759; doi:10.1038/s44319-024-00182-x)
Supplement: Supplementary file 10 — Source data Fig. 6 [file 44319_2024_182_MOESM10_ESM.zip]

Archive with 7 entries (7 files):
- 6A.xlsx
- 6B.xlsx
- 6C.xlsx
- 6D/Cre-.tif
- 6D/Cre+ left.tif
- 6D/Cre+ right.tif
- 6E.xlsx
