# Supplementary material for: Senescent endothelial cells promote pathogenic neutrophil trafficking in inflamed tissues
Source: EMBO Rep. 2024 Jun 25;25(9):10. doi: 10.1038/s44319-024-00182-x (PMC11387759; doi:10.1038/s44319-024-00182-x)
Supplement: Supplementary file 10 — Source data Fig. 6 [file 44319_2024_182_MOESM10_ESM.zip › 6A.xlsx]

## Sheet: Figure 6A
NanoString LPS/PepG Cre+ vs Cre- DEGs
Entry	logFC	p value	BH adj p value	q value
Ace	-0.77	0.0678	0.215	0.129
Ackr1	0.57	0.12	0.304	0.18
Ackr2	-0.78	0.0291	0.133	0.0816
Ackr3	0.35	0.333	0.54	0.311
Ackr4	0.04	0.933	NA	0.521
Acox1	-0.17	0.406	0.614	0.346
Acsl1	0.31	0.296	0.502	0.291
Acsl3	-0.34	0.314	0.522	0.303
Acsl4	0.38	0.0396	0.158	0.0964
Acvr1	0.11	0.721	0.843	0.463
Adar	0.13	0.538	0.711	0.398
Adgre5	-0.73	0.0019	0.0339	0.0213
Adgrg3	0.16	0.662	0.806	0.443
Adora2A	0.81	0.0281	0.131	0.0806
Ager	-0.05	0.914	0.955	0.516
Agt	-0.22	0.605	NA	0.421
Ahr	-0.66	0.00591	0.0548	0.0341
Aif1	-0.49	0.214	0.417	0.245
Aim2	0.01	0.95	0.971	0.523
Akt1	-0.37	0.0636	0.205	0.124
Akt2	-0.04	0.822	0.892	0.485
Akt3	-0.22	0.491	0.674	0.379
Alox12	0.33	0.409	0.617	0.348
Alox15	0.19	0.668	NA	0.443
Alox5	-0.57	0.0195	0.109	0.0669
Alox5Ap	-0.44	0.163	0.366	0.213
Alpk1	0.75	0.0233	0.122	0.075
Alpl	-0.01	0.989	NA	0.531
Anpep	-0.12	0.69	0.824	0.451
Ap1G1	-0.05	0.762	0.863	0.474
Ap1M1	-0.66	0.0167	0.098	0.0604
Ap1S2	-0.51	0.0336	0.144	0.0889
Apbb1Ip	-0.47	0.0388	0.156	0.0954
Apex1	0.33	0.165	0.367	0.214
Apol6	0.33	0.456	NA	0.365
App	-0.1	0.606	0.765	0.421
Arrb2	-0.54	0.0593	0.198	0.119
Atf2	-0.42	0.159	0.362	0.211
Atf4	0.26	0.285	0.491	0.286
Atf6	-0.08	0.655	0.804	0.441
Atg10	0.22	0.537	0.711	0.398
Atg12	-0.32	0.148	0.343	0.201
Atg13	-0.53	0.0353	0.149	0.0918
Atg3	-0.59	0.0404	0.158	0.0968
Atg4A	-0.23	0.331	0.538	0.31
Atg7	-0.44	0.0525	0.184	0.11
Atm	-0.17	0.595	0.762	0.421
Atp6Ap2	-0.2	0.271	0.478	0.278
Atp6V0D1	-0.27	0.199	0.403	0.237
Atp6V1B2	-0.43	0.178	0.383	0.224
Batf	1.54	0.000336	0.0128	0.00786
Bax	-0.42	0.121	0.305	0.181
Bcl2	-0.2	0.501	0.684	0.384
Bcl2L1	0.07	0.718	0.843	0.463
Bcl3	0.46	0.0538	0.184	0.11
Bcl6	0.61	0.0767	0.225	0.136
Bcr	-0.41	0.233	0.437	0.256
Bdkrb1	0.9	0.0142	0.0921	0.057
Bdkrb2	1.19	0.00187	0.0339	0.0213
Becn1	0.03	0.866	0.917	0.498
Blk	0.09	0.792	0.882	0.48
Bnip3	-0.27	0.382	0.589	0.334
Bpi	0.19	0.632	NA	0.43
Bst2	-0.07	0.794	0.883	0.48
C1Qbp	-0.13	0.606	0.765	0.421
C2	-0.19	0.523	0.701	0.393
C3	0.34	0.0951	0.262	0.157
C3Ar1	-0.11	0.739	0.852	0.468
C5Ar1	-0.13	0.608	0.765	0.421
Calm1	-0.16	0.343	0.545	0.313
Cap1	-0.17	0.34	0.544	0.313
Card11	-0.23	0.302	0.508	0.295
Casp1	-0.07	0.769	0.868	0.476
Casp3	-0.55	0.046	0.167	0.101
Casp4	1.23	0.01	0.07	0.0436
Casp8	0.26	0.208	0.413	0.243
Cbfb	-0.14	0.416	0.618	0.348
Cbl	-0.5	0.0449	0.167	0.101
Cblb	0.04	0.85	0.909	0.494
Ccl1	0.11	0.79	NA	0.48
Ccl11	1.77	0.000465	0.0144	0.00892
Ccl12	-0.05	0.924	0.962	0.519
Ccl17	1.57	0.00215	0.0339	0.0213
Ccl19	2.98	2.35e-06	0.000521	0.000338
Ccl2	2.04	6.23e-05	0.00505	0.00291
Ccl20	1.63	0.00445	NA	0.0335
Ccl21A/B/C/D	-0.48	0.181	0.388	0.226
Ccl22	3.29	6.37e-06	0.00103	0.00067
Ccl24	-0.27	0.516	NA	0.389
Ccl25	0.48	0.145	NA	0.198
Ccl26	-0.47	0.466	NA	0.371
Ccl27A/B	-0.03	0.939	NA	0.522
Ccl28	0.41	0.385	NA	0.334
Ccl3	2.92	5.31e-05	0.00492	0.0028
Ccl4	3.37	2.41e-06	0.000521	0.000338
Ccl5	1.57	0.00102	0.0236	0.0148
Ccl6	-0.17	0.393	0.599	0.338
Ccl7	2.02	0.000236	0.0108	0.00658
Ccl8	-0.05	0.884	NA	0.505
Ccl9	-0.03	0.906	0.951	0.514
Ccnc	-0.18	0.413	0.618	0.348
Ccr1	0.26	0.496	0.678	0.382
Ccr10	0.31	0.383	NA	0.334
Ccr1L1	0.13	0.763	NA	0.475
Ccr2	-1.84	0.00313	0.043	0.0268
Ccr3	0.47	0.294	NA	0.29
Ccr4	-0.06	0.88	NA	0.504
Ccr5	-0.7	0.0278	0.131	0.0806
Ccr6	-0.12	0.731	0.848	0.466
Ccr7	-0.2	0.427	0.622	0.351
Ccr8	0.8	0.0376	NA	0.0941
Ccr9	-0.17	0.584	0.756	0.419
Ccrl2	0.23	0.312	0.52	0.301
Cd14	0.94	0.0249	0.126	0.0776
Cd163	-0.54	0.117	NA	0.179
Cd19	0.1	0.77	0.868	0.476
Cd2	-0.24	0.191	0.392	0.23
Cd209E	-0.51	0.319	NA	0.305
Cd22	-0.06	0.834	0.899	0.488
Cd244A	0.46	0.21	0.414	0.243
Cd247	-0.19	0.536	0.711	0.398
Cd27	-0.03	0.938	NA	0.522
Cd274	1.15	0.000466	0.0144	0.00892
Cd276	-0.18	0.61	NA	0.422
Cd28	0.08	0.781	0.876	0.478
Cd36	-0.37	0.219	0.422	0.247
Cd38	-0.4	0.261	0.469	0.275
Cd3D	-0.26	0.405	0.614	0.346
Cd3E	-0.16	0.58	0.756	0.419
Cd3G	-0.1	0.72	0.843	0.463
Cd4	0.59	0.0702	0.219	0.132
Cd40	0.98	0.0012	0.0249	0.0157
Cd40Lg	-0.37	0.411	NA	0.348
Cd44	0.61	0.0295	0.133	0.0816
Cd59A	-0.25	0.474	NA	0.374
Cd6	-0.04	0.919	NA	0.517
Cd68	-0.23	0.306	0.513	0.297
Cd69	1.05	0.00935	0.0659	0.041
Cd70	0.78	0.1	NA	0.162
Cd79A	-0.1	0.734	0.85	0.467
Cd79B	-0.74	0.00809	0.0603	0.0378
Cd80	1.02	0.0451	0.167	0.101
Cd81	-0.19	0.504	0.687	0.386
Cd84	-0.49	0.0278	0.131	0.0806
Cd86	0.72	0.0144	0.0924	0.0572
Cd8A	-0.1	0.782	NA	0.478
Cd8B1	-0.17	0.66	0.805	0.442
Cd96	0.36	0.259	NA	0.274
Cdh1	0.11	0.738	0.852	0.468
Cdk4	-0.42	0.208	0.413	0.243
Ceacam3	0.21	0.594	NA	0.421
Cebpb	0.12	0.629	0.782	0.429
Cfd	0.55	0.21	NA	0.243
Cflar	0.95	0.00168	0.032	0.0202
Cgas	0.59	0.0417	0.16	0.098
Chuk	-0.19	0.413	0.618	0.348
Cklf	-0.28	0.249	0.456	0.267
Cmklr1	-0.97	0.0328	0.143	0.088
Cpa3	0.38	0.383	NA	0.334
Crcp	-0.34	0.287	0.492	0.286
Creb1	-0.35	0.252	0.457	0.268
Crebbp	-0.2	0.33	0.538	0.31
Crk	0.02	0.926	0.962	0.519
Crp	0.11	0.813	NA	0.484
Csf1	0.32	0.254	0.46	0.27
Csf1R	-0.66	0.042	0.16	0.0981
Csf2	2.81	0.0157	0.098	0.0604
Csf2Ra	0.21	0.474	0.666	0.374
Csf2Rb	-0.44	0.0541	0.184	0.11
Csf3	3.41	1.43e-05	0.00162	0.000903
Csf3R	-0.08	0.817	0.892	0.484
Ctla4	-0.52	0.156	NA	0.208
Ctsa	-0.3	0.239	0.442	0.259
Ctsg	1.38	0.00749	0.0578	0.0362
Ctsl	-0.35	0.145	0.34	0.198
Ctss	-0.24	0.341	0.544	0.313
Ctsw	-0.07	0.813	0.892	0.484
Ctsz	-0.22	0.287	0.491	0.286
Cul1	-0.1	0.596	0.762	0.421
Cx3Cl1	0.08	0.806	0.888	0.482
Cx3Cr1	-0.36	0.232	0.437	0.256
Cxcl1	3.54	1.73e-06	0.000521	0.000338
Cxcl10	1.32	0.00459	0.0541	0.0335
Cxcl11	0.48	0.477	0.668	0.375
Cxcl12	-0.62	0.14	0.335	0.196
Cxcl13	0.8	0.0336	0.144	0.0889
Cxcl14	-0.25	0.423	0.62	0.35
Cxcl15	0.67	0.0813	0.234	0.141
Cxcl16	0.82	0.0361	0.149	0.0923
Cxcl17	0.35	0.398	NA	0.341
Cxcl2	1.12	0.0191	0.108	0.0662
Cxcl3	1.74	0.00388	0.0492	0.0308
Cxcl5	1.15	0.0263	NA	0.0796
Cxcl9	0.87	0.00666	0.0574	0.0359
Cxcr1	0.34	0.328	0.538	0.31
Cxcr2	-0.59	0.0953	0.262	0.157
Cxcr3	-0.23	0.581	NA	0.419
Cxcr4	-1.15	0.00207	0.0339	0.0213
Cxcr5	0.19	0.606	0.765	0.421
Cxcr6	-0.21	0.512	0.692	0.388
Cyp2E1	-0.58	0.062	0.204	0.123
Cystm1	0.31	0.275	0.481	0.28
Ddah2	-0.53	0.056	0.188	0.113
Ddit3	-0.46	0.0763	0.225	0.136
Ddost	-0.37	0.129	0.319	0.188
Ddx5	0.08	0.622	0.777	0.426
Ddx58	0.58	0.0273	0.131	0.0806
Defa1	0.9	0.0777	NA	0.137
Defb14	0.24	0.598	NA	0.421
Derl1	-0.25	0.237	0.441	0.258
Dhx58	0.86	0.00325	0.043	0.0268
Diablo	-0.06	0.815	0.892	0.484
Dnaja2	0.05	0.797	0.883	0.48
Dnajc10	-0.34	0.185	0.388	0.228
Dtx3L	0.33	0.118	0.301	0.179
Dysf	-0.57	0.0713	0.22	0.133
Ebi3	1.39	0.00541	0.0548	0.0341
Egln1	-0.42	0.132	0.324	0.192
Eif2Ak2	0.54	0.0209	0.114	0.07
Eif2Ak3	-0.62	0.126	NA	0.186
Eif3F	-0.34	0.168	0.369	0.216
Elane	2.5	0.00011	0.00794	0.00464
Entpd1	1.07	0.00488	0.0541	0.0335
Eomes	-0.23	0.527	NA	0.395
Ep300	-0.43	0.0629	0.205	0.124
Ephx2	-0.2	0.616	NA	0.423
Ern1	-0.02	0.936	0.967	0.522
Ets1	0.69	0.0165	0.098	0.0604
Evl	-0.45	0.0761	0.225	0.136
F5	-0.07	0.776	0.872	0.477
Fas	0.16	0.478	0.668	0.375
Fasl	0.27	0.39	0.598	0.337
Fbxo6	-0.05	0.836	0.899	0.489
Fcer1A	0.5	0.398	NA	0.341
Fcgr1	-0.02	0.951	0.971	0.523
Fcgr2B	0.11	0.63	0.782	0.429
Fcgr4	0.89	0.00689	0.0574	0.0359
Fcgrt	-0.53	0.114	0.294	0.175
Fcrlb	1.06	0.038	NA	0.0941
Fgr	0.24	0.415	0.618	0.348
Fos	-0.86	0.00588	0.0548	0.0341
Foxo1	0.25	0.208	0.413	0.243
Foxp3	0.82	0.112	NA	0.174
Fpr1	0.64	0.0877	0.246	0.148
Fpr2	0.46	0.137	0.329	0.195
Furin	1.06	0.0051	0.0541	0.0335
Fyn	-0.15	0.456	0.65	0.365
Gab2	-0.35	0.133	0.324	0.192
Gadd45B	0.93	0.00841	0.0612	0.0385
Gata3	-0.36	0.25	0.456	0.267
Gba	-0.23	0.437	0.629	0.356
Gbp2	0.66	0.0538	0.184	0.11
Gbp3	0.69	0.0479	0.171	0.102
Gbp5	0.61	0.0607	0.202	0.121
Gca	-0.1	0.647	0.797	0.437
Gk	0.58	0.0741	0.224	0.135
Gla	-0.2	0.445	0.636	0.36
Glb1	-0.2	0.512	0.692	0.388
Gns	-0.18	0.424	0.62	0.35
Gpx7	-0.1	0.769	0.868	0.476
Gsk3B	-0.3	0.278	0.483	0.281
Gstm4	-0.57	0.107	0.286	0.171
Gucy1A1	-0.56	0.259	0.467	0.274
Gucy1B1	-0.2	0.483	0.67	0.377
Gzma	0.18	0.537	0.711	0.398
Gzmb	1.06	0.00798	0.0603	0.0378
Gzmc	0.21	0.585	NA	0.419
Gzmd	-0.03	0.955	NA	0.523
Gzme	1.06	0.0105	NA	0.0446
Gzmf	0.37	0.345	NA	0.314
Gzmg	0.53	0.267	NA	0.276
Gzmk	0.6	0.267	NA	0.276
Gzmm	0.32	0.421	0.62	0.35
Gzmn	0.15	0.766	NA	0.476
H2-Ab1	-0.22	0.309	0.518	0.3
H2-D1	0.12	0.492	0.674	0.379
H2-Dma	-0.48	0.0836	0.24	0.145
H2-Dmb1	-0.07	0.796	0.883	0.48
H2-Dmb2	-0.37	0.0899	0.251	0.151
H2-Eb1	-0.21	0.336	0.543	0.313
H2-K1	0.27	0.188	0.388	0.228
H2-M3	0.47	0.0399	0.158	0.0964
H2-Ob	-0.05	0.833	0.899	0.488
H2-Pa	-0.32	0.456	NA	0.365
H2-Q1	0.04	0.918	NA	0.517
H2-Q10	0.47	0.277	0.483	0.281
H2-Q2	0.4	0.362	NA	0.324
H2-T23	-0.06	0.753	0.863	0.474
Hamp	1.6	0.00572	0.0548	0.0341
Havcr2	-0.16	0.606	0.765	0.421
Hc	0.19	0.677	0.811	0.445
Hck	0.33	0.188	0.388	0.228
Hcst	0.01	0.981	0.987	0.529
Hdc	1.32	0.0085	0.0612	0.0385
Hk3	-0.1	0.791	0.882	0.48
Hlx	-0.36	0.168	0.369	0.216
Hmgb1	-0.45	0.0784	0.228	0.137
Hmox1	-0.49	0.165	0.367	0.214
Hpgd	-1.27	0.00632	0.0569	0.0355
Hsd11B1	-0.1	0.693	0.824	0.452
Hsp90Aa1	0.08	0.666	0.807	0.443
Hsp90Ab1	-0.31	0.217	0.42	0.246
Hsp90B1	-0.35	0.16	0.362	0.211
Hspb1	0.8	0.0181	0.103	0.0638
Icos	-1.67	0.00218	NA	0.0213
Icosl	0.16	0.584	0.756	0.419
Ido1	0.79	0.164	0.367	0.214
Ifi203	0.37	0.0784	0.228	0.137
Ifi27	-0.04	0.9	0.946	0.511
Ifi35	0.3	0.108	0.286	0.171
Ifi44	0.27	0.35	0.554	0.317
Ifih1	0.68	0.0168	0.098	0.0604
Ifit1	0.54	0.0654	0.209	0.126
Ifit2	0.86	0.0298	0.133	0.0819
Ifit3	0.42	0.186	0.388	0.228
Ifitm1	0.71	0.0471	0.169	0.102
Ifitm2	0.43	0.0863	0.244	0.147
Ifitm3	0.28	0.0914	0.253	0.152
Ifna1/5/6/12/13/14/15/16/B	0.12	0.754	NA	0.474
Ifna2	0.52	0.328	NA	0.31
Ifna4	-0.32	0.501	NA	0.384
Ifnar1	-0.17	0.438	0.629	0.356
Ifnar2	0.04	0.819	0.892	0.485
Ifnb1	0.31	0.583	NA	0.419
Ifne	0.82	0.0977	NA	0.159
Ifng	1.44	0.00117	0.0249	0.0157
Ifngr1	-0.23	0.127	0.316	0.186
Ifngr2	-0.11	0.668	0.807	0.443
Ifnk	0.48	0.33	NA	0.31
Ifnl2/3	-0.03	0.943	NA	0.522
Ifnlr1	-0.59	0.0378	0.153	0.0941
Ifnz	0.02	0.958	NA	0.524
Igfbp7	0.02	0.937	0.967	0.522
Ikbkb	0.04	0.809	0.89	0.484
Ikbke	1.35	0.000829	0.0207	0.0129
Ikbkg	-0.19	0.462	0.655	0.368
Il10	3.13	1.5e-05	0.00162	0.000903
Il10Ra	0.8	0.0398	0.158	0.0964
Il10Rb	0.4	0.105	0.283	0.168
Il11	1.1	0.0431	NA	0.0996
Il11Ra1/2	-0.37	0.207	0.413	0.243
Il12A	1.19	0.00662	0.0574	0.0359
Il12B	2.52	0.000168	0.00992	0.00591
Il12Rb1	-0.1	0.811	NA	0.484
Il12Rb2	0.17	0.508	0.689	0.386
Il13	0.25	0.706	NA	0.459
Il13Ra1	-0.35	0.124	0.31	0.184
Il13Ra2	-0.08	0.858	NA	0.497
Il15	1.11	0.0057	0.0548	0.0341
Il15Ra	0.81	0.00907	0.0646	0.0406
Il16	-0.15	0.623	0.777	0.426
Il17A	-0.07	0.862	NA	0.497
Il17B	0.22	0.669	NA	0.443
Il17C	0.98	0.0506	NA	0.107
Il17D	-0.62	0.153	NA	0.205
Il17F	0.56	0.139	NA	0.196
Il17Ra	-0.27	0.415	0.618	0.348
Il17Rb	-0.01	0.97	NA	0.527
Il17Rc	-0.25	0.537	NA	0.398
Il17Rd	-1	0.000616	0.0174	0.0108
Il17Re	-0.28	0.563	NA	0.412
Il18	-0.01	0.947	0.971	0.523
Il18Bp	0.63	0.007	0.0574	0.0359
Il18R1	0.1	0.637	0.788	0.432
Il18Rap	0.55	0.159	0.362	0.211
Il19	1.04	0.0473	NA	0.102
Il1A	2.43	0.00162	0.0319	0.0201
Il1B	1.04	0.0279	0.131	0.0806
Il1F10	0.17	0.744	NA	0.471
Il1F5	-0.65	0.304	NA	0.296
Il1F6	2.94	1.02e-05	NA	0.000857
Il1F8	0.53	0.353	NA	0.319
Il1F9	0.98	0.065	0.208	0.125
Il1R1	-0.15	0.515	0.693	0.389
Il1R2	0.37	0.327	0.537	0.31
Il1Rap	0.45	0.141	0.335	0.196
Il1Rapl1	0.22	0.607	NA	0.421
Il1Rapl2	0.85	0.0841	NA	0.145
Il1Rl1	0.1	0.79	0.882	0.48
Il1Rl2	-0.47	0.0702	0.219	0.132
Il1Rn	2.08	0.000205	0.0108	0.00658
Il2	0.66	0.119	NA	0.179
Il20	0.62	0.215	NA	0.245
Il20Ra	0.81	0.0927	NA	0.154
Il20Rb	0.17	0.588	0.757	0.42
Il21	0.24	0.591	NA	0.42
Il21R	-0.23	0.483	0.67	0.377
Il22	0.31	0.507	NA	0.386
Il22Ra1	0.37	0.571	NA	0.417
Il22Ra2	0.34	0.321	NA	0.306
Il23A	1.67	0.026	0.129	0.0794
Il23R	0.5	0.178	NA	0.224
Il24	0.2	0.678	NA	0.445
Il25	0.51	0.294	NA	0.29
Il27	0.94	0.0192	NA	0.0662
Il27Ra	0.42	0.177	0.383	0.224
Il2Ra	1.33	0.00611	0.0558	0.0347
Il2Rb	-0.04	0.861	0.916	0.497
Il2Rg	0.49	0.0214	0.114	0.0702
Il3	-0.26	0.604	NA	0.421
Il31	0.57	0.266	NA	0.276
Il31Ra	0.12	0.771	NA	0.476
Il33	0.6	0.0302	0.133	0.0822
Il34	0.81	0.00506	0.0541	0.0335
Il3Ra	-0.13	0.537	0.711	0.398
Il4	-0.12	0.78	NA	0.478
Il4Ra	0.69	0.0267	0.13	0.0796
Il5	0.91	0.0881	NA	0.148
Il5Ra	1.19	0.00923	NA	0.0409
Il6	2.21	0.00204	0.0339	0.0213
Il6Ra	-0.3	0.181	0.388	0.227
Il6St	-0.29	0.311	0.52	0.301
Il7	-0.48	0.138	NA	0.195
Il7R	-0.07	0.816	0.892	0.484
Il9	0.12	0.795	NA	0.48
Il9R	0.06	0.88	NA	0.504
Irak1	-0.25	0.245	0.451	0.264
Irak3	1.25	0.00468	0.0541	0.0335
Irak4	-0.83	0.0133	0.0888	0.0549
Irf1	-0.01	0.983	0.988	0.53
Irf3	-0.28	0.223	0.426	0.249
Irf4	0.46	0.203	0.408	0.24
Irf7	0.66	0.0219	0.116	0.071
Irf9	0.2	0.3	0.506	0.294
Isg15	0.63	0.0294	0.133	0.0816
Itgae	-0.62	0.137	NA	0.195
Itgal	-0.03	0.842	0.902	0.49
Itgam	-0.01	0.975	0.986	0.529
Itgax	-0.39	0.0873	0.246	0.148
Itgb2	-0.17	0.397	0.604	0.341
Itgb7	-0.28	0.315	0.522	0.303
Itk	0.4	0.212	0.414	0.243
Itln1	-0.09	0.796	NA	0.48
Itm2C	-0.26	0.25	0.456	0.267
Itpr3	-0.77	0.00468	0.0541	0.0335
Jak1	0.07	0.726	0.847	0.465
Jak2	0.87	0.00295	0.0425	0.0264
Jak3	-0.4	0.178	0.383	0.224
Jaml	0.62	0.0632	0.205	0.124
Jun	-0.39	0.0532	0.184	0.11
Junb	-0.21	0.436	0.629	0.356
Kdm6B	0.9	0.0111	0.0759	0.0468
Kir3Dl1/2	0.41	0.356	NA	0.321
Klra1	-0.47	0.283	NA	0.285
Klrb1	-0.43	0.382	NA	0.334
Klrc1	0.05	0.837	0.899	0.489
Klrd1	-0.39	0.211	0.414	0.243
Klrk1	0.26	0.38	0.587	0.334
Kpnb1	-0.44	0.0283	0.131	0.0806
Kras	-0.32	0.141	0.335	0.196
Lag3	0.29	0.507	NA	0.386
Lamp1	-0.34	0.22	0.423	0.247
Lamp2	-0.03	0.863	0.916	0.497
Lamp3	0.65	0.1	0.272	0.162
Lancl1	-0.32	0.227	0.431	0.253
Lat	-0.11	0.756	0.863	0.474
Lat2	-0.64	0.0327	0.143	0.088
Lax1	0.01	0.979	0.987	0.529
Lck	-0.37	0.127	0.316	0.186
Lcn2	1.99	0.000236	0.0108	0.00658
Lcp1	0.05	0.857	0.913	0.497
Lcp2	0.52	0.0766	0.225	0.136
Ldhb	0.13	0.657	0.804	0.441
Lef1	-0.65	0.0535	0.184	0.11
Lgals3	-0.23	0.426	0.622	0.351
Lif	0.89	0.026	0.129	0.0794
Lilra5	-0.25	0.482	0.67	0.377
Lilra6	-0.1	0.787	0.881	0.48
Limk2	-0.12	0.613	0.768	0.422
Litaf	0.48	0.0637	0.205	0.124
Lrg1	-0.85	0.00248	0.0383	0.0237
Lrrk2	-0.14	0.588	0.757	0.42
Lta4H	-0.48	0.0611	0.202	0.121
Ltb	-0.74	0.00687	0.0574	0.0359
Ltbr	-0.48	0.212	NA	0.243
Ltc4S	-0.21	0.508	0.689	0.386
Ltf	0.84	0.152	0.35	0.205
Ly96	1.31	0.000422	0.0144	0.00888
Lyn	0.27	0.273	0.478	0.278
Lyz2	-0.38	0.329	0.538	0.31
Maf	-0.35	0.239	0.442	0.259
Mafb	-1.26	0.000948	0.0227	0.0142
Map1Lc3A	-0.36	0.151	0.347	0.203
Map2K2	-0.23	0.211	0.414	0.243
Map2K3	0.96	0.00747	0.0578	0.0362
Map2K4	0.38	0.107	0.286	0.171
Map2K7	-0.29	0.321	0.529	0.306
Map3K1	-0.35	0.129	0.319	0.188
Map3K3	-0.59	0.0215	0.114	0.0702
Map3K5	0.14	0.521	0.7	0.392
Map3K7	-0.13	0.544	0.718	0.402
Map3K8	0.97	0.012	0.0808	0.0499
Mapk1	-0.34	0.134	0.324	0.192
Mapk13	-0.01	0.977	0.986	0.529
Mapk14	-0.8	0.00662	0.0574	0.0359
Mapk8	0.13	0.584	0.756	0.419
Mapk9	-0.42	0.112	0.293	0.174
Mapkapk2	0.76	0.0212	0.114	0.0702
Marcks	0.65	0.0405	0.158	0.0968
Marco	0.09	0.693	0.824	0.452
Mavs	-0.42	0.178	0.383	0.224
Mcl1	-0.05	0.828	0.897	0.488
Mcoln1	-0.42	0.108	0.286	0.171
Mdfic	-0.26	0.392	0.599	0.338
Mefv	0.58	0.086	0.244	0.147
Mgam	-1.41	0.00014	0.00906	0.00535
Mif	-0.14	0.591	0.758	0.42
Mknk1	-0.43	0.212	0.414	0.243
Mlkl	0.82	0.00592	0.0548	0.0341
Mme	-0.09	0.803	0.887	0.482
Mmp9	-0.91	0.0166	0.098	0.0604
Mrc1	-0.29	0.144	0.34	0.198
Ms4A1	-0.17	0.674	0.809	0.444
Ms4A2	0.09	0.831	NA	0.488
Ms4A4A	0	0.991	0.991	0.531
Ms4A7	0.2	0.561	NA	0.411
Msra	-0.19	0.462	0.655	0.368
Mtor	-0.41	0.133	0.324	0.192
Mvp	0.09	0.575	0.755	0.419
Mx1	1.24	0.00198	0.0339	0.0213
Myc	0.97	0.00513	0.0541	0.0335
Myd88	0.19	0.429	0.624	0.352
Nae1	-0.21	0.356	0.562	0.321
Nampt	0.49	0.026	0.129	0.0794
Ncf1	0.48	0.169	0.37	0.216
Ncf2	-0.63	0.0341	0.145	0.0897
Ncf4	-0.03	0.925	0.962	0.519
Ncr1	-0.23	0.338	0.544	0.313
Ndufs8	-0.52	0.0455	0.167	0.101
Neo1	-0.01	0.968	0.983	0.527
Neu1	-0.03	0.891	0.938	0.507
Nfat5	0.22	0.39	0.598	0.337
Nfatc1	-0.09	0.673	0.809	0.444
Nfatc2	-0.3	0.342	NA	0.313
Nfatc3	-0.63	0.0236	0.122	0.0751
Nfatc4	-0.24	0.546	0.72	0.403
Nfe2L2	0.26	0.188	0.388	0.228
Nfkb1	0.87	0.00258	0.0389	0.0241
Nfkb2	0.68	0.0541	0.184	0.11
Nfkbia	1.02	0.00694	0.0574	0.0359
Ngly1	-0.42	0.068	0.215	0.129
Nkg7	-0.02	0.959	0.975	0.524
Nlrc4	0.12	0.612	0.768	0.422
Nlrc5	0.99	0.00025	0.0108	0.00658
Nlrp1A	0.14	0.772	NA	0.476
Nlrp3	0.67	0.0959	0.262	0.157
Nod1	0.16	0.424	0.62	0.35
Nod2	0.25	0.266	0.473	0.276
Nos2	1.82	0.000574	0.0169	0.0105
Notch1	-0.11	0.649	0.798	0.438
Nox1	-0.19	0.585	0.756	0.419
Npc2	-0.02	0.934	0.967	0.521
Nras	-0.1	0.607	0.765	0.421
Nt5E	0.1	0.71	0.84	0.46
Ntng2	1.26	0.00729	0.0578	0.0362
Oas1A	0.33	0.119	0.302	0.179
Oas2	0.28	0.136	0.328	0.194
Oas3	0.4	0.166	0.367	0.214
Oasl1	0.9	0.0141	0.0921	0.057
Os9	-0.22	0.268	0.477	0.277
Osm	-0.22	0.49	0.674	0.379
P2Rx7	-0.82	0.008	0.0603	0.0378
Pak1	-0.41	0.166	0.367	0.214
Panx1	0.12	0.657	0.804	0.441
Parp1	-0.41	0.194	0.397	0.233
Parp9	0.48	0.0362	0.149	0.0923
Pdcd1	0.78	0.0446	NA	0.101
Pdcd1Lg2	0.04	0.91	0.954	0.516
Pdhb	-0.29	0.145	0.34	0.198
Pecam1	-0.7	0.0448	0.167	0.101
Peli1	0.8	0.00588	0.0548	0.0341
Peli2	-0.37	0.128	0.317	0.187
Pfkfb3	0.81	0.0461	0.167	0.101
Pik3Ap1	1.08	0.00518	0.0541	0.0335
Pik3C3	-0.35	0.233	0.437	0.256
Pik3Ca	-0.53	0.0743	0.224	0.135
Pik3Cb	-0.63	0.0164	0.098	0.0604
Pik3Cd	0.21	0.376	0.585	0.332
Pik3Cg	-0.19	0.473	0.666	0.374
Pik3R3	0.03	0.933	0.967	0.521
Pik3R4	-0.51	0.0733	0.223	0.135
Pik3R5	0.7	0.0179	0.103	0.0637
Pik3R6	0	0.985	0.988	0.53
Pirb	-0.04	0.89	0.938	0.507
Plat	1.56	0.000678	0.0183	0.0114
Plau	0.95	0.0378	0.153	0.0941
Plaur	0.89	0.0161	0.098	0.0604
Plcg1	-0.93	0.0154	0.0969	0.06
Plcg2	-0.55	0.0182	0.103	0.0638
Plek	0.82	0.0265	0.13	0.0796
Plekha1	-0.25	0.196	0.399	0.234
Plg	0.87	0.0472	NA	0.102
Plin4	-0.35	0.367	NA	0.327
Plscr1	0.42	0.0805	0.233	0.141
Plscr2	-0.12	0.761	0.863	0.474
Pnoc	-0.2	0.69	NA	0.451
Ppia	-0.14	0.415	0.618	0.348
Prcp	-0.42	0.112	0.293	0.174
Prdm1	0.27	0.273	0.478	0.278
Prf1	-0.1	0.69	0.824	0.451
Prkca	0.19	0.492	0.674	0.379
Prkcd	-0.01	0.945	0.971	0.523
Prkcq	-0.32	0.184	0.388	0.228
Prkcsh	-0.53	0.0453	0.167	0.101
Psap	-0.27	0.287	0.491	0.286
Psen1	-0.23	0.271	0.478	0.278
Psmb10	-0.1	0.665	0.807	0.443
Psmb8	0.07	0.719	0.843	0.463
Psmb9	-0.07	0.76	0.863	0.474
Pstpip1	0.03	0.942	0.97	0.522
Ptger2	-0.07	0.762	0.863	0.474
Ptger4	0.27	0.263	0.471	0.276
Ptgs2	0.41	0.284	0.491	0.286
Ptk2B	-0.04	0.853	0.91	0.495
Ptpn4	-0.33	0.221	0.423	0.248
Ptpn6	-0.38	0.172	0.374	0.219
Ptprc	-0.03	0.917	0.956	0.517
Pxn	0.21	0.422	0.62	0.35
Pycard	-0.18	0.585	0.756	0.419
Rab31	-0.09	0.669	0.807	0.443
Rab5C	0.06	0.726	0.847	0.465
Rab7	0.25	0.237	0.441	0.258
Rac2	0.55	0.112	0.293	0.174
Rack1	-0.14	0.49	0.674	0.379
Raf1	-0.41	0.0455	0.167	0.101
Rasgrp1	-0.49	0.0417	0.16	0.098
Rasgrp4	-0.47	0.0908	0.253	0.152
Rb1Cc1	-0.26	0.249	0.456	0.267
Rbck1	0.01	0.953	0.971	0.523
Rbpj	0.12	0.577	0.755	0.419
Rel	1.07	0.00556	0.0548	0.0341
Rela	0.1	0.667	0.807	0.443
Relb	0.29	0.217	0.42	0.246
Rgma	0.3	0.337	NA	0.313
Rhog	0.26	0.318	0.526	0.305
Ripk1	0.23	0.339	0.544	0.313
Ripk2	0.4	0.367	0.575	0.327
Ripk3	-0.08	0.756	0.863	0.474
Rnasel	0.49	0.203	0.408	0.24
Rnf114	0.36	0.114	0.294	0.175
Rnf135	0.44	0.118	0.301	0.179
Rnf31	0.15	0.438	0.629	0.356
Rps6Ka1	-1.07	0.00323	0.043	0.0268
Rps6Ka3	0.23	0.225	0.429	0.251
Rps6Kb1	-0.26	0.289	0.493	0.287
Rsad2	1.4	0.00028	0.0114	0.00694
Runx3	1.06	0.0165	NA	0.0604
Samhd1	0.19	0.42	0.62	0.35
Scarb2	0.1	0.731	0.848	0.466
Sele	1.4	0.0353	0.149	0.0918
Selenos	-0.26	0.37	0.578	0.328
Sell	-0.37	0.188	0.388	0.228
Sem1	-0.08	0.637	0.788	0.432
Serpina1A	0.09	0.873	0.923	0.502
Sh2D1A	-0.1	0.797	NA	0.48
Sigirr	-0.39	0.182	0.388	0.227
Sirpa	-0.47	0.0283	0.131	0.0806
Slc11A1	0.47	0.184	0.388	0.228
Slc2A3	-1.22	0.0073	0.0578	0.0362
Smad3	0.35	0.272	0.478	0.278
Smad4	0.1	0.72	0.843	0.463
Smad5	-0.53	0.024	0.122	0.0754
Socs1	0.95	0.0168	0.098	0.0604
Socs3	1.6	0.00209	0.0339	0.0213
Sod1	-0.16	0.447	0.638	0.36
Sod2	0.99	0.00352	0.0456	0.0285
Sort1	-0.35	0.199	0.403	0.237
Sp1	-0.53	0.0205	0.113	0.0691
Sp100	0.44	0.0294	0.133	0.0816
Spi1	-0.23	0.36	0.565	0.323
Spib	0.18	0.56	0.737	0.411
Ssr1	-0.39	0.0974	0.265	0.159
Stat1	-0.03	0.912	0.955	0.516
Stat2	0.16	0.47	0.665	0.373
Stat3	0.11	0.523	0.701	0.393
Stat4	0.52	0.266	NA	0.276
Stat5A	1.21	0.00272	0.04	0.0249
Stat5B	-0.44	0.0417	0.16	0.098
Stat6	-0.2	0.372	0.58	0.329
Sting1	-0.45	0.0714	0.22	0.133
Strap	-0.16	0.421	0.62	0.35
Stt3B	-0.66	0.0237	0.122	0.0751
Sugt1	-0.19	0.263	0.471	0.276
Syk	-0.04	0.862	0.916	0.497
Tab1	-0.69	0.0303	0.133	0.0822
Tab2	-0.22	0.228	0.431	0.253
Tank	0.34	0.188	0.388	0.228
Tap1	0.64	0.0105	0.0722	0.0446
Tap2	0.13	0.586	0.756	0.419
Tbk1	0.66	0.0151	0.096	0.0594
Tbx21	0.44	0.229	NA	0.253
Tbxas1	-0.09	0.731	0.848	0.466
Tcf7	-0.93	0.00492	0.0541	0.0335
Tcirg1	0.22	0.344	0.546	0.313
Tcl1	-0.48	0.557	NA	0.41
Tcn2	-0.28	0.188	0.388	0.228
Tgfb1	-0.05	0.752	0.863	0.474
Tgfb2	-0.13	0.641	0.791	0.434
Tgfb3	-0.6	0.0749	0.225	0.136
Tgfbr2	-0.46	0.112	0.293	0.174
Thbs1	2.06	0.00108	0.0241	0.0152
Thop1	-0.14	0.599	0.764	0.421
Ticam1	0.07	0.803	0.887	0.482
Tifa	1.35	0.000412	0.0144	0.00888
Tigit	0.08	0.829	0.897	0.488
Timp2	-0.38	0.162	0.366	0.213
Tirap	-0.07	0.822	0.892	0.485
Tln1	-0.38	0.0357	0.149	0.0923
Tlr1	-0.21	0.437	0.629	0.356
Tlr2	0.36	0.114	0.294	0.175
Tlr3	0.31	0.36	0.565	0.323
Tlr4	0.29	0.156	0.356	0.208
Tlr5	0.02	0.96	NA	0.524
Tlr6	-0.06	0.84	0.902	0.49
Tlr7	0.01	0.97	0.984	0.527
Tlr8	-0.57	0.073	0.223	0.135
Tlr9	-0.22	0.38	0.587	0.334
Tmem140	0.05	0.883	NA	0.505
Tmprss2	-0.34	0.37	NA	0.328
Tnf	0.97	0.00458	0.0541	0.0335
Tnfrsf10B	0.28	0.442	0.634	0.358
Tnfrsf17	-0.23	0.613	NA	0.422
Tnfrsf18	0.14	0.619	0.774	0.424
Tnfrsf1A	-0.15	0.385	0.592	0.334
Tnfrsf25	0.18	0.612	NA	0.422
Tnfrsf4	-0.02	0.962	NA	0.525
Tnfrsf9	1.32	0.0031	0.043	0.0268
Tnfsf10	-0.41	0.339	0.544	0.313
Tnfsf13B	-0.34	0.147	0.343	0.2
Tnfsf18	-0.37	0.452	NA	0.364
Tnfsf4	0.39	0.344	NA	0.313
Tnfsf9	1.82	0.000781	0.0202	0.0126
Tollip	-0.06	0.751	0.863	0.474
Tpp1	-0.25	0.33	0.538	0.31
Tpsab1	0.1	0.804	NA	0.482
Tpsb2	0.8	0.043	NA	0.0996
Traf2	0	0.986	0.988	0.53
Traf3	-0.59	0.00742	0.0578	0.0362
Traf6	0.35	0.145	0.34	0.198
Tram1	-0.55	0.0732	0.223	0.135
Trat1	-0.31	0.445	NA	0.36
Trim21	0.4	0.0702	0.219	0.132
Trim25	0.27	0.112	0.293	0.174
Trim26	0.65	0.00486	0.0541	0.0335
Trim33	-0.24	0.474	0.666	0.374
Trim5	-0.54	0.189	0.388	0.228
Trim56	0.49	0.0461	0.167	0.101
Trim6	-0.38	0.264	0.471	0.276
Txk	0.11	0.719	0.843	0.463
Txn1	0.17	0.415	0.618	0.348
Txnip	-0.41	0.0471	0.169	0.102
Tyk2	-0.07	0.777	0.872	0.477
Tyrobp	-0.11	0.695	0.825	0.452
Uba52	-0.19	0.295	0.501	0.29
Ube2L6	0.58	0.0141	0.0921	0.057
Ube2N	-0.01	0.977	0.986	0.529
Ulk1	-0.6	0.0373	0.153	0.0941
Ulk2	-0.37	0.291	0.496	0.289
Vamp3	-0.23	0.234	0.437	0.256
Vcam1	0.15	0.67	0.807	0.443
Vegfa	-0.37	0.28	0.486	0.283
Vrk3	-0.08	0.758	0.863	0.474
Vsir	-0.87	0.02	0.111	0.0678
Vwf	-0.39	0.234	0.437	0.256
Was	-0.6	0.0492	0.174	0.105
Wipi1	-0.6	0.0753	0.225	0.136
Xaf1	0.55	0.00829	0.061	0.0383
Xbp1	-0.01	0.947	0.971	0.523
Xcl1	1.15	0.00123	0.0249	0.0157
Xcr1	-0.06	0.888	NA	0.507
Ywhaq	-0.21	0.355	0.561	0.321
Zap70	0.02	0.951	0.971	0.523
Zbp1	0.45	0.0549	0.185	0.111
Abcf1	-0.34	0.148	0.343	0.201
Alas1	0.29	0.203	0.408	0.24
Gusb	-0.49	0.0845	0.241	0.145
Hprt	-0.13	0.538	0.711	0.398
Mrps7	-0.18	0.484	0.67	0.377
Nmt1	-0.08	0.709	0.84	0.46
Nrde2	-0.5	0.141	NA	0.196
Oaz1	-0.12	0.479	0.668	0.375
Pgk1	-0.05	0.821	0.892	0.485
Sdha	-0.54	0.0538	0.184	0.11
Stk11Ip	0.15	0.605	0.765	0.421
Tbp	-0.37	0.139	0.334	0.196
