# Supplementary material for: Senescent endothelial cells promote pathogenic neutrophil trafficking in inflamed tissues
Source: EMBO Rep. 2024 Jun 25;25(9):10. doi: 10.1038/s44319-024-00182-x (PMC11387759; doi:10.1038/s44319-024-00182-x)
Supplement: Supplementary file 10 — Source data Fig. 6 [file 44319_2024_182_MOESM10_ESM.zip › 6B.xlsx]

## Sheet: Figure 6B
Lung endothelial cell CXCL1 expression (mean fluorescence intensity)
	Mouse	1	2	3	4	5	6	7	8	9		Average
Cre-	PBS	1.75	1.785	1.41833	1.99667							1.7375
	LPS/PepG	3.07167	2.14167	2.255	3.81667	2.18667	3.555	1.88	3.54167	4.35333		2.97796
Cre+	PBS	1.625	1.86667	1.6125	1.70667							1.70271
	LPS/PepG	3.345	2.74833	3.72833	3.89167	3.63333	4.565	5.65	5.24667	5.00167		4.20111
