# Supplementary material for: Senescent endothelial cells promote pathogenic neutrophil trafficking in inflamed tissues
Source: EMBO Rep. 2024 Jun 25;25(9):10. doi: 10.1038/s44319-024-00182-x (PMC11387759; doi:10.1038/s44319-024-00182-x)
Supplement: Supplementary file 10 — Source data Fig. 6 [file 44319_2024_182_MOESM10_ESM.zip › 6C.xlsx]

## Sheet: Figure 6C
Cremaster endothelial cell CXCL1 expression (mean fluorescence intensity)
	Mouse	1	2	3	4	5		Average
Cre-	PBS	1.20967	0.637833	0.696167				0.847889
	IL-1β	2.08667	1.45167	1.61667	0.862	1.625		1.5284
Cre+	PBS	1.36617	0.850833	0.7385				0.985167
	IL-1β	4.97167	3.37667	1.8605	2.74333	4.50667		3.49177
