# Supplementary material for: Senescent endothelial cells promote pathogenic neutrophil trafficking in inflamed tissues
Source: EMBO Rep. 2024 Jun 25;25(9):10. doi: 10.1038/s44319-024-00182-x (PMC11387759; doi:10.1038/s44319-024-00182-x)
Supplement: Supplementary file 10 — Source data Fig. 6 [file 44319_2024_182_MOESM10_ESM.zip › 6E.xlsx]

## Sheet: Figure 6E
Cremaster endothelial cell CXCL1 expression IL-1β (mean fluorescence intensity)
	Mouse	1	2	3	4	5
Cre+	Prog- EC	3.48957	3.78074	1.81692	2.48309	0.857822
	Prog+ EC	3.87	4.43	2.62	2.45	1.15
