# Supplementary material for: Senescent endothelial cells promote pathogenic neutrophil trafficking in inflamed tissues
Source: EMBO Rep. 2024 Jun 25;25(9):10. doi: 10.1038/s44319-024-00182-x (PMC11387759; doi:10.1038/s44319-024-00182-x)
Supplement: Supplementary file 11 — Source data Fig. 7 [file 44319_2024_182_MOESM11_ESM.zip]

Archive with 10 entries (10 files):
- 7A.xlsx
- 7B.xlsx
- 7C.xlsx
- 7D.xlsx
- 7E/7E bottom.tif
- 7E/7E middle.tif
- 7E/7E top.tif
- 7F.xlsx
- 7G.xlsx
- 7H.xlsx
