# Supplementary material for: Senescent endothelial cells promote pathogenic neutrophil trafficking in inflamed tissues
Source: EMBO Rep. 2024 Jun 25;25(9):10. doi: 10.1038/s44319-024-00182-x (PMC11387759; doi:10.1038/s44319-024-00182-x)
Supplement: Supplementary file 11 — Source data Fig. 7 [file 44319_2024_182_MOESM11_ESM.zip › 7A.xlsx]

## Sheet: Figure 7A
Number of firmly adherent neutrophil in IL-1β-inflamed cremaster muscle and systemic anti-CXCL1 administration (Number of neutrophil per EC and multiplied by 10)
			1	2	3	4	5	6		Average
Cre-	IgG		5.77452	6.5861	6.52024	4.00094	9.03709			6.38378
	Anti-CXCL1		3.25559	2.35301	6.58219	4.11482				4.0764
Cre+	IgG	Prog- EC	7.2275	6.00571	4.18163	5.25636				5.6678
		Prog+ EC	10.4838	7.198	9.52026	12.7544				9.98913
	Anti-CXCL1	Prog- EC	3.45955	2.47323	4.02675	5.7525	4.13			3.96841
		Prog+ EC	3.009	3.39578	2.65008	3.76465	5.80781	2.98688		3.72547
