# Supplementary material for: Senescent endothelial cells promote pathogenic neutrophil trafficking in inflamed tissues
Source: EMBO Rep. 2024 Jun 25;25(9):10. doi: 10.1038/s44319-024-00182-x (PMC11387759; doi:10.1038/s44319-024-00182-x)
Supplement: Supplementary file 11 — Source data Fig. 7 [file 44319_2024_182_MOESM11_ESM.zip › 7B.xlsx]

## Sheet: Figure 7B
Duration of neutrophil adhesion in IL-1β-inflamed cremaster muscle and systemic anti-CXCL1 administration
			1	2	3	4	5	6		Average
Cre-	IgG		3.38889	3.5	3.70238	3.49265	3.95238			3.60726
	Anti-CXCL1		3.26667	3.17857	3.66667	4.06667				3.54464
Cre+	IgG	Prog- EC	4	3.45833	3.12745	4				3.64645
		Prog+ EC	4.7381	5.13333	7.8	6.47619				6.0369
	Anti-CXCL1	Prog- EC	3.375	2.91667	3.05	3.875	4	2.71429		3.44333
		Prog+ EC	3.30769	3.54444	3.51037	4.21429	4.66667	3.11111		3.84869
