# Supplementary material for: Senescent endothelial cells promote pathogenic neutrophil trafficking in inflamed tissues
Source: EMBO Rep. 2024 Jun 25;25(9):10. doi: 10.1038/s44319-024-00182-x (PMC11387759; doi:10.1038/s44319-024-00182-x)
Supplement: Supplementary file 11 — Source data Fig. 7 [file 44319_2024_182_MOESM11_ESM.zip › 7C.xlsx]

## Sheet: Figure 7C
Bead extravasation in mouse systemically treated with anti-CXCL1 and inflamed with intrascrotal IL-1β
	Mouse	1	2	3	4	5	6	7	8		Average
Cre-	IgG	0.245437	0.287044	0.222255	0.178						0.233184
Cre+	IgG	0.235158	0.684554	0.781213	1.02376	0.428226	0.521	0.436	0.753		0.607864
	Anti-CXCL1	0.193578	0.257139	0.425696	0.327708	0.403	0.2				0.301187
