# Supplementary material for: Senescent endothelial cells promote pathogenic neutrophil trafficking in inflamed tissues
Source: EMBO Rep. 2024 Jun 25;25(9):10. doi: 10.1038/s44319-024-00182-x (PMC11387759; doi:10.1038/s44319-024-00182-x)
Supplement: Supplementary file 11 — Source data Fig. 7 [file 44319_2024_182_MOESM11_ESM.zip › 7D.xlsx]

## Sheet: Figure 7D
Bead extravasation in mouse systemically treated with anti-CXCL1 and systematically inflamed LPS/PepG
	Mouse	1	2	3	4		Average
Cre-	IgG	0.08103	0.0467159	0.0387569	0.030799		0.0493255
Cre+	IgG	0.111962	0.0853214	0.0999733	0.0750396		0.0930741
	Anti-CXCL1	0.0206936	0.016612	0.0233816	0.0224265		0.0207784
