# Supplementary material for: Senescent endothelial cells promote pathogenic neutrophil trafficking in inflamed tissues
Source: EMBO Rep. 2024 Jun 25;25(9):10. doi: 10.1038/s44319-024-00182-x (PMC11387759; doi:10.1038/s44319-024-00182-x)
Supplement: Supplementary file 11 — Source data Fig. 7 [file 44319_2024_182_MOESM11_ESM.zip › 7F.xlsx]

## Sheet: 7F
Number of luminal neutrophils expressed per endothelial surface area (mm²)
	Mouse	1	2	3	4	5	6
Aged mice	p21low	1012.09	108.05	193.524	1204.7	873.843	813.151
	p21high	1125.01	481.524	384.864	1307.88	1242.94	950.485
