# Supplementary material for: Senescent endothelial cells promote pathogenic neutrophil trafficking in inflamed tissues
Source: EMBO Rep. 2024 Jun 25;25(9):10. doi: 10.1038/s44319-024-00182-x (PMC11387759; doi:10.1038/s44319-024-00182-x)
Supplement: Supplementary file 11 — Source data Fig. 7 [file 44319_2024_182_MOESM11_ESM.zip › 7G.xlsx]

## Sheet: Feuil1
Cremaster endothelial cell CXCL1 expression IL-1β (mean fluorescence intensity)
	Mouse	1	2	3	4	5	6
Aged mice	p21low	8.362	9.03333	3.68667	15.4125	16.1117	7.39167
	p21high	10.336	12.89	5.61667	16.31	22.5	8.75333
