# Supplementary material for: Senescent endothelial cells promote pathogenic neutrophil trafficking in inflamed tissues
Source: EMBO Rep. 2024 Jun 25;25(9):10. doi: 10.1038/s44319-024-00182-x (PMC11387759; doi:10.1038/s44319-024-00182-x)
Supplement: Supplementary file 11 — Source data Fig. 7 [file 44319_2024_182_MOESM11_ESM.zip › 7H.xlsx]

## Sheet: 7H
Neutrophil firm adhesion to venular endothelial cells of young and aged mice treated with anti-CXCL1 or control and locally inflamed with IL-1b (Number of neutrophil per 300 µm venular segment)
	Mouse	1	2	3			Average
Young	IgG	14	10	14			12.6667
Aged	IgG	45	44	45			44.6667
	Anti-CXCL1	14	14	24			17.3333
