# Supplementary material for: Senescent endothelial cells promote pathogenic neutrophil trafficking in inflamed tissues
Source: EMBO Rep. 2024 Jun 25;25(9):10. doi: 10.1038/s44319-024-00182-x (PMC11387759; doi:10.1038/s44319-024-00182-x)
Supplement: Supplementary file 12 — Source data Fig. 8 [file 44319_2024_182_MOESM12_ESM.zip]

Archive with 19 entries (19 files):
- 8A/Lamin A centre.tif
- 8A/Lamin A left.tif
- 8A/Lamin A right.tif
- 8A/Progerin centre.tif
- 8A/Progerin left.tif
- 8A/Progerin right.tif
- 8B.xlsx
- 8C/IL-1b inverted.tif
- 8C/PBS inverted.tif
- 8C/Readme.docx
- 8D.xlsx
- 8E/Lamin A center.tif
- 8E/Lamin A left.tif
- 8E/Lamin A right.tif
- 8E/Progerin centre.tif
- 8E/Progerin left.tif
- 8E/Progerin right.tif
- 8F.xlsx
- 8G.xlsx
