# Supplementary material for: Senescent endothelial cells promote pathogenic neutrophil trafficking in inflamed tissues
Source: EMBO Rep. 2024 Jun 25;25(9):10. doi: 10.1038/s44319-024-00182-x (PMC11387759; doi:10.1038/s44319-024-00182-x)
Supplement: Supplementary file 12 — Source data Fig. 8 [file 44319_2024_182_MOESM12_ESM.zip › 8B.xlsx]

## Sheet: Figure 8B
HUVEC Size, average per field of view (µm²)
		1	2	3	4		Average
Lamin A	GFP-	1931.01	2503.8	1674.73	2036.85		2036.6
	GFP+	1761.86	2484.96	1602.51	2375.79		2056.28
Progerin	GFP-	3106.53	2921.31	2104.91	2361.45		2623.55
	GFP+	4446.67	4731.96	5525.5	3825.6		4632.43
