# Supplementary material for: Senescent endothelial cells promote pathogenic neutrophil trafficking in inflamed tissues
Source: EMBO Rep. 2024 Jun 25;25(9):10. doi: 10.1038/s44319-024-00182-x (PMC11387759; doi:10.1038/s44319-024-00182-x)
Supplement: Supplementary file 12 — Source data Fig. 8 [file 44319_2024_182_MOESM12_ESM.zip › 8D.xlsx]

## Sheet: Figure 8D
ELISA of secreted CXCL8 (IL-8) expressed as pg/mL of supernatant
		1	2	3	4	5		Average
Lamin A	PBS	108.606	129.08	47.5379	92.1412	142.308		103.935
	IL-1β	662.478	377.017	638.951	236.258	222.267		427.394
Progerin	PBS	599.609	372.974	189.504	463.196	346.757		394.408
	IL-1β	1129.01	654.579	867.941	684.682	429.568		753.156
