# Supplementary material for: Senescent endothelial cells promote pathogenic neutrophil trafficking in inflamed tissues
Source: EMBO Rep. 2024 Jun 25;25(9):10. doi: 10.1038/s44319-024-00182-x (PMC11387759; doi:10.1038/s44319-024-00182-x)
Supplement: Supplementary file 12 — Source data Fig. 8 [file 44319_2024_182_MOESM12_ESM.zip › 8F.xlsx]

## Sheet: Figure 8D
Number of firmly adherent neutrophil per HUVECs and multiplied by 10
		1	2	3	4	5		Average
Lamin A	GFP-	6.38889	3.85827	6.52695	7.1831	5.86592		5.9893
	GFP+	5.80357	3.1677	6.55963	6.95364	7.30964		5.62114
Progerin	GFP-	5.47703	4.12587	8.71795	6.82635	7.59259		6.2868
	GFP+	8.86957	6.09929	13.4437	10.1449	12.2314		9.63937
