# Supplementary material for: Senescent endothelial cells promote pathogenic neutrophil trafficking in inflamed tissues
Source: EMBO Rep. 2024 Jun 25;25(9):10. doi: 10.1038/s44319-024-00182-x (PMC11387759; doi:10.1038/s44319-024-00182-x)
Supplement: Supplementary file 12 — Source data Fig. 8 [file 44319_2024_182_MOESM12_ESM.zip › 8G.xlsx]

## Sheet: Figure 8G
ROS-expressing neutrophil expressed as % of adhered neutrophil to GFP-Lamin A or -Progerin
	GFP-Lamin A	GFP-Progerin
	0	41
	4	87.5
	25	55.5
	21.7	24
	16	17.9
	25	70.2
	13.3	36.57
Average	15	47.5243
